# Supplementary material for: Antimicrobial Resistance Characterization of Methicillin-Resistant Staphylococcus aureus and Staphylococcus pseudintermedius Isolates from Clinical Cases in Dogs and Cats in Belgium
Source: Antibiotics (Basel). 2025 Jun 20;14(7):631. doi: 10.3390/antibiotics14070631 (PMC12291941; doi:10.3390/antibiotics14070631)
Supplement: Supplementary file 1 [file antibiotics-14-00631-s001.zip]

Archive with 1 entries (1 files):
- antibiotics-3680738-supplementary.xlsx
