# Supplementary material for: Antimicrobial Resistance Characterization of Methicillin-Resistant Staphylococcus aureus and Staphylococcus pseudintermedius Isolates from Clinical Cases in Dogs and Cats in Belgium
Source: Antibiotics (Basel). 2025 Jun 20;14(7):631. doi: 10.3390/antibiotics14070631 (PMC12291941; doi:10.3390/antibiotics14070631)
Supplement: Supplementary file 1 [file antibiotics-14-00631-s001.zip › antibiotics-3680738-supplementary.xlsx]

## Sheet: Table S1 MRSA MDROs profiles
N°	Species	Resistance profile	R/AM famillies
10	Dog	FOX-PEN	1
26	Dog	FOX-PEN	1
49	Dog	FOX-PEN	1
69	Dog	FOX-PEN	1
79	Cat	FOX-PEN	1
11	Cat	FOX-PEN-TMP	2
12	Dog	FOX-CIP-PEN	2
14	Dog	FOX-CIP-PEN	2
15	Cat	FOX-CIP-PEN	2
25	Dog	FOX-CIP-PEN-STR	3
60	Dog	FOX-ERY-KAN-PEN	3
75	Dog	CHL-PEN-TET	3
78	Cat	FOX-CLI-ERY-PEN	3
1	Dog	FOX-FUS-GEN-KAN-PEN-TET	4
3	Dog	FOX-CIP-GEN-KAN-PEN-TMP	4
4	Cat	FOX-CIP-CLI-ERY-PEN	4
5	Dog	FOX-CIP-GEN-KAN-PEN-TMP	4
8	Cat	FOX-ERY-KAN-PEN-STR-TET	4
13	Dog	FOX-CIP-CLI-ERY-PEN	4
20	Cat	FOX-GEN-KAN-PEN-TET-TMP	4
23	Dog	FOX-GEN-KAN-PEN-TET-TMP	4
32	Cat	FOX-CIP-GEN-KAN-PEN-TMP	4
35	Cat	FOX-GEN-KAN-TET-TMP	4
36	Cat	FOX-CIP-CLI-ERY-PEN	4
38	Cat	FOX-GEN-KAN-PEN-TET-TMP	4
39	Dog	FOX-FUS-GEN-KAN-PEN-TET	4
40	Cat	FOX-CIP-GEN-KAN-PEN-TMP	4
41	Cat	FOX-CIP-GEN-KAN-PEN-TMP	4
42	Dog	FOX-CIP-CLI-ERY-PEN	4
45	Dog	FOX-GEN-KAN-PEN-TET-TMP	4
47	Dog	FOX-CIP-CLI-ERY-PEN	4
52	Dog	FOX-CIP-GEN-KAN-PEN-TMP	4
72	Cat	FOX-FUS-PEN-SMX-TMP	4
76	Dog	FOX-CHL-FUS-PEN-TET	4
7	Cat	FOX-CIP-CLI-ERY-PEN-SYN	5
16	Dog	FOX-ERY-FUS-KAN-PEN-STR-TET	5
21	Dog	FOX-CIP-CLI-ERY-PEN-SYN	5
24	Dog	FOX-CIP-CLI-ERY-KAN-PEN	5
44	Cat	FOX-CIP-GEN-KAN-PEN-TET-TMP	5
46	Cat	FOX-CIP-GEN-KAN-PEN-TET-TMP	5
53	Cat	FOX-CIP-CLI-ERY-KAN-PEN	5
55	Dog	FOX-CIP-GEN-KAN-PEN-TET-TMP	5
62	Cat	FOX-CIP-GEN-KAN-PEN-TET-TMP	5
64	Dog	FOX-CIP-CLI-ERY-KAN-PEN	5
70	Cat	FOX-CIP-GEN-KAN-PEN-TET-TMP	5
74	Dog	FOX-CIP-GEN-KAN-PEN-TET-TMP	5
31	Cat	FOX-CLI-PEN-SYN-TET-TIA-TMP	6
61	Dog	FOX-CLI-ERY-GEN-KAN-PEN-STR-TET-TMP	6
66	Dog	FOX-CIP-CLI-ERY-KAN-PEN-SYN	6
67	Cat	FOX-CIP-CLI-ERY-KAN-PEN-SYN	6
68	Dog	FOX-CIP-ERY-GEN-KAN-PEN-TET-TMP	6
73	Dog	FOX-CIP-ERY-GEN-KAN-PEN-TET-TMP	6
17	Cat	FOX-CIP-CLI-ERY-GEN-KAN-PEN-STR-SMX-TET-TMP	8
57	Cat	FOX-CLI-ERY-PEN-SYN-TET-TIA-TMP	7
58	Cat	FOX-CLI-ERY-PEN-SYN-TET-TIA-TMP	7
63	Cat	FOX-CIP-CLI-ERY-GEN-KAN-PEN-TET-TMP	7
77	Dog	FOX-CIP-CLI-ERY-GEN-KAN-PEN-TET-TMP	7
9	Dog	FOX-CHL-CIP-CLI-ERY-GEN-KAN-PEN-TET-TMP	8
19	Dog	FOX-CIP-CLI-PEN-STR-SYN-TET-TIA-TMP	8
27	Cat	FOX-CHL-CIP-CLI-ERY-FUS-PEN-TET-TMP	8
29	Cat	FOX-CIP-ERY-GEN-KAN-PEN-RIF-SMX-TET-TMP	8
56	Dog	FOX-CIP-ERY-GEN-KAN-PEN-RIF-SMX-TET-TMP	8
71	Dog	FOX-CIP-CLI-PEN-STR-SYN-TET-TIA-TMP	8
28	Dog	FOX-CHL-CIP-CLI-PEN-STR-SYN-TET-TIA-TMP	9

## Sheet: Table S2 MRSP MDROs profiles
N°	Specie	Resistance profile	R/AM famillies
76	Dog	GEN-KAN-PEN-STR	2
11	Dog	GEN-PEN-TET	3
15	Dog	GEN-PEN-TET	3
110	Dog	CIP-FOX-GEN-KAN-PEN-STR-TMP	4
61	Dog	KAN-PEN-SMX-TET-TMP	5
68	Dog	CIP-ERY-GEN-KAN-PEN-TMP	5
93	Dog	CIP-GEN-KAN-PEN-SMX-TET	5
10	Dog	ERY-GEN-KAN-PEN-SMX-TET-TMP	6
16	Dog	CIP-ERY-FOX-KAN-PEN-STR-TET-TMP	6
18	Dog	CLI-ERY-GEN-KAN-PEN-STR-TET-TMP	6
19	Dog	CIP-ERY-FOX-GEN-KAN-PEN-STR-TET-TMP	6
35	Dog	CIP-KAN-PEN-SMX-TET-VAN	6
72	Dog	CIP-CLI-ERY-KAN-PEN-TMP	6
84	Dog	CLI-ERY-GEN-KAN-PEN-SMX-STR-TMP	6
100	Dog	CIP-CLI-ERY-GEN-KAN-PEN-STR-TMP	6
107	Dog	CLI-ERY-FOX-GEN-KAN-PEN-SMX-STR-TMP	6
7	Dog	CLI-ERY-GEN-KAN-PEN-SMX-STR-TET-TMP	7
8	Dog	CLI-ERY-GEN-KAN-PEN-SMX-STR-TET-TMP	7
20	Dog	CIP-CLI-ERY-FOX-GEN-KAN-PEN-STR-TET-TMP	7
26	Dog	CIP-CLI-ERY-FOX-GEN-KAN-PEN-STR-SYN-TMP	7
27	Dog	CIP-CLI-ERY-FOX-GEN-KAN-PEN-STR-TET-TMP	7
28	Dog	CIP-CLI-ERY-FOX-GEN-KAN-PEN-STR-TET-TMP	7
30	Dog	CIP-CLI-ERY-FOX-GEN-KAN-PEN-STR-TET-TMP	7
43	Dog	CHL-CLI-ERY-GEN-KAN-PEN-SMX-STR-TET	7
47	Dog	CIP-CLI-ERY-KAN-PEN-STR-TET-TMP	7
59	Dog	CHL-CLI-ERY-KAN-PEN-SMX-STR-TET	7
103	Dog	CHL-CIP-CLI-ERY-GEN-KAN-PEN-STR-TET	7
104	Dog	CIP-CLI-ERY-FOX-GEN-KAN-PEN-STR-TET-TMP	7
2	Dog	CIP-CLI-ERY-FOX-GEN-KAN-PEN-SMX-STR-TET-TMP	8
3	Dog	CIP-CLI-ERY-FOX-GEN-KAN-PEN-SMX-STR-TMP	8
4	Dog	CIP-CLI-ERY-GEN-KAN-PEN-SMX-STR-TET-TMP	8
5	Dog	CIP-CLI-ERY-GEN-KAN-PEN-SMX-STR-TET-TMP	8
6	Dog	CIP-CLI-ERY-GEN-KAN-PEN-SMX-STR-TET-TMP	8
12	Dog	CIP-CLI-ERY-FOX-GEN-KAN-PEN-SMX-STR-TET-TMP	8
17	Dog	CHL-CIP-CLI-ERY-KAN-PEN-SMX-STR-TET	8
21	Dog	CIP-CLI-ERY-FOX-GEN-KAN-PEN-SMX-STR-TET-TMP	8
23	Dog	CIP-CLI-ERY-FOX-GEN-KAN-PEN-SMX-STR-TET-TMP	8
24	Dog	CIP-CLI-ERY-GEN-KAN-PEN-SMX-STR-TET-TMP	8
32	Dog	CIP-CLI-ERY-FOX-GEN-KAN-PEN-SMX-STR-TET-TMP	8
33	Dog	CIP-CLI-ERY-FOX-KAN-PEN-SMX-STR-TET-TMP	8
34	Dog	CIP-CLI-ERY-FOX-GEN-KAN-PEN-SMX-STR-TET-TMP	8
36	Dog	CIP-CLI-ERY-KAN-PEN-SMX-STR-TET-TMP	8
40	Dog	CIP-CLI-ERY-FOX-GEN-KAN-PEN-SMX-STR-TET-TMP	8
41	Dog	CIP-CLI-ERY-FOX-GEN-KAN-PEN-SMX-STR-TET-TMP	8
48	Dog	CIP-CLI-ERY-GEN-KAN-PEN-SMX-STR-TET-TMP	8
51	Dog	CIP-CLI-ERY-GEN-KAN-PEN-SMX-STR-TET-TMP	8
53	Dog	CIP-CLI-ERY-FOX-GEN-KAN-PEN-RIF-SMX-STR-TMP	8
54	Dog	CLI-ERY-GEN-KAN-PEN-STR-SYN-TET-TIA-TMP	8
55	Dog	CLI-ERY-GEN-KAN-PEN-STR-SYN-TET-TIA-TMP	8
63	Dog	CLI-ERY-GEN-KAN-PEN-STR-SYN-TET-TIA-TMP	8
65	Dog	CIP-CLI-ERY-GEN-KAN-PEN-SMX-STR-TET-TMP	8
73	Dog	CIP-CLI-ERY-FOX-KAN-PEN-SMX-STR-TET-TMP	8
75	Dog	CIP-CLI-ERY-GEN-KAN-PEN-SMX-STR-TET-TMP	8
77	Dog	CIP-CLI-ERY-FOX-KAN-PEN-SMX-STR-TET-TMP	8
79	Dog	CIP-CLI-ERY-FOX-KAN-PEN-SMX-STR-TET-TMP	8
82	Dog	CIP-CLI-ERY-GEN-KAN-PEN-SMX-STR-TET-TMP	8
89	Dog	CIP-CLI-ERY-FOX-GEN-KAN-PEN-SMX-STR-TET-TMP	8
92	Dog	CIP-CLI-ERY-GEN-KAN-PEN-SMX-STR-TET-TMP	8
94	Dog	CIP-CLI-ERY-GEN-KAN-PEN-SMX-STR-TET-TMP	8
96	Dog	CIP-CLI-ERY-FOX-GEN-KAN-PEN-SMX-STR-TET-TMP	8
97	Dog	CIP-CLI-ERY-FOX-GEN-KAN-PEN-SMX-STR-TET-TMP	8
99	Dog	CIP-CLI-ERY-FOX-GEN-KAN-PEN-SMX-STR-TET-TMP	8
101	Dog	CIP-CLI-ERY-GEN-KAN-PEN-SMX-STR-TET-TMP	8
102	Dog	CHL-CIP-CLI-ERY-GEN-KAN-PEN-STR-TET-TMP	8
105	Dog	CIP-CLI-ERY-FOX-GEN-KAN-PEN-SMX-STR-TET-TMP	8
106	Dog	CIP-CLI-ERY-FOX-GEN-KAN-PEN-SMX-STR-TET-TMP	8
109	Dog	CLI-ERY-GEN-KAN-PEN-STR-SYN-TET-TIA-TMP	8
110	Dog	CIP-CLI-ERY-FOX-GEN-KAN-PEN-SMX-STR-TET-TMP	8
1	Dog	CHL-CIP-CLI-ERY-FOX-GEN-KAN-PEN-SMX-STR-TET-TMP	9
9	Dog	CHL-CIP-CLI-ERY-GEN-KAN-PEN-SMX-STR-TET-TMP	9
13	Dog	CIP-CLI-ERY-FOX-FUS-GEN-KAN-PEN-SMX-STR-TET-TMP	9
14	Dog	CHL-CIP-CLI-ERY-GEN-KAN-PEN-SMX-STR-TET-TMP	9
22	Dog	CLI-ERY-GEN-KAN-PEN-SMX-STR-SYN-TET-TIA-TMP	9
25	Dog	CHL-CIP-CLI-ERY-FOX-KAN-PEN-SMX-STR-TET-TMP	9
29	Dog	CHL-CIP-CLI-ERY-FOX-GEN-KAN-PEN-SMX-STR-TET-TMP	9
37	Dog	CHL-CIP-CLI-ERY-FOX-GEN-KAN-PEN-SMX-STR-TET-TMP	9
38	Dog	CIP-CLI-ERY-FOX-FUS-GEN-KAN-PEN-SMX-STR-TET-TMP	9
39	Dog	CHL-CIP-CLI-ERY-KAN-PEN-SMX-STR-TET-TMP	9
45	Dog	CIP-CLI-ERY-FUS-GEN-KAN-PEN-SMX-STR-TET-TMP	9
46	Dog	CLI-ERY-GEN-KAN-PEN-SMX-STR-SYN-TET-TIA-TMP	9
49	Dog	CIP-CLI-ERY-FOX-FUS-KAN-PEN-SMX-STR-TET-TMP	9
50	Dog	CIP-CLI-ERY-FOX-GEN-KAN-PEN--STR-SYN-TET-TIA-TMP	9
56	Dog	CIP-CLI-ERY-FOX-FUS-GEN-KAN-PEN-SMX-STR-TET-TMP	9
62	Dog	CHL-CIP-CLI-ERY-FOX-GEN-KAN-PEN-SMX-STR-TET-TMP	9
67	Dog	CIP-CLI-ERY-FOX-FUS-GEN-KAN-PEN-SMX-STR-TET-TMP	9
69	Dog	CLI-ERY-GEN-KAN-PEN-SMX-STR-SYN-TET-TIA-TMP	9
70	Dog	CLI-ERY-GEN-KAN-PEN-SMX-STR-SYN-TET-TIA-TMP	9
74	Dog	CIP-CLI-ERY-FOX-FUS-GEN-KAN-PEN-SMX-STR-TET-TMP	9
78	Dog	CHL-CIP-CLI-ERY-FOX-GEN-KAN-PEN-SMX-STR-TET-TMP	9
80	Dog	CIP-CLI-ERY-FOX-FUS-GEN-KAN-PEN-SMX-STR-TET-TMP	9
81	Dog	CIP-CLI-ERY-FOX-FUS-GEN-KAN-PEN-SMX-STR-TET-TMP	9
86	Dog	CHL-CIP-CLI-ERY-FOX-GEN-KAN-PEN-SMX-STR-TET-TMP	9
87	Dog	CIP-CLI-ERY-FOX-GEN-KAN-PEN-RIF-SMX-STR-TET-TMP	9
88	Dog	CIP-CLI-ERY-FUS-GEN-KAN-STR-SYN-TET-TIA-TMP	9
90	Dog	CLI-ERY-GEN-KAN-PEN-SMX-STR-SYN-TET-TIA-TMP	9
91	Dog	CHL-CIP-CLI-ERY-FOX-GEN-KAN-SMX-STR-TET-TMP	9
95	Dog	CIP-CLI-ERY-FOX-GEN-KAN-PEN-RIF-SMX-STR-TET-TMP	9
98	Dog	CIP-CLI-ERY-FOX-GEN-KAN-PEN-RIF-SMX-STR-TET-TMP	9
108	Dog	CIP-CLI-ERY-GEN-KAN-PEN-RIF-SMX-STR-TET-TMP	9
111	Dog	CIP-CLI-ERY-FOX-FUS-GEN-KAN-PEN-SMX-STR-TET-TMP	9
57	Dog	CIP-CLI-ERY-FOX-GEN-KAN-PEN-SMX-STR-SYN-TET-TIA-TMP	10
60	Dog	CIP-CLI-ERY-GEN-KAN-LZD-PEN-SMX-STR-SYN-TET-TIA-TMP	11
66	Cat	CIP-ERY-GEN-KAN-PEN-TMP	5
71	Cat	CIP-CLI-ERY-FOX-GEN-KAN-PEN-SMX-STR-TET-TMP	8
85	Cat	CIP-CLI-ERY-FOX-GEN-KAN-PEN-RIF-SMX-STR-TET-TMP	9
58	Cat	CIP-CLI-ERY-GEN-KAN-LZD-PEN-SMX-STR-SYN-TET-TIA-TMP	11
